# Supplementary material for: Hydrogen Peroxide Is Involved in β-Cyclodextrin-hemin Complex-Induced Lateral Root Formation in Tomato Seedlings
Source: Front Plant Sci. 2017 Aug 18;8:1445. doi: 10.3389/fpls.2017.01445 (PMC5563380; doi:10.3389/fpls.2017.01445)
Supplement: Supplementary file 2 [file Table_2.XLS]

## Sheet: 1.5fold pval0.05
Majority protein IDs	Fasta headers	Number of proteins	Unique peptides	Mol. weight [kDa]	Sequence length	LFQ intensity Con_1	LFQ intensity Con_2	LFQ intensity Con_3	LFQ intensity βCDH_1	LFQ intensity βCDH_2	LFQ intensity βCDH_3	βCDH VS Con	P Value
B0JEU3	>tr|B0JEU3|B0JEU3_SOLLC Uncharacterized protein OS=Solanum lycopersicum GN=vicilin PE=1 SV=1	2	23	66.177	569	206600000	154390000	159420000	58385000	63885000	74715000	0.378519	0.00338246
G8Z278	>tr|G8Z278|G8Z278_SOLLC Hop-interacting protein THI111 OS=Solanum lycopersicum GN=Solyc10g005890.2 PE=2 SV=1	1	6	44.704	407	4200800	12007000	5625100	19097000	14595000	14857000	2.22366	0.0338408
K4AS92	>tr|K4AS92|K4AS92_SOLLC Uncharacterized protein OS=Solanum lycopersicum GN=Solyc01g005250.2 PE=3 SV=1	1	7	41.521	381	68954000	88466000	62883000	36240000	37405000	47897000	0.551704	0.0183784
K4ASC2	>tr|K4ASC2|K4ASC2_SOLLC Isocitrate dehydrogenase [NADP] OS=Solanum lycopersicum GN=Solyc01g005560.2 PE=3 SV=1	1	9	46.688	415	1049600000	984320000	890110000	458960000	453680000	541470000	0.497297	0.00083677
K4ASM4	>tr|K4ASM4|K4ASM4_SOLLC Uncharacterized protein OS=Solanum lycopersicum GN=Solyc01g006580.2 PE=3 SV=1	1	1	36.019	315	80949000	71564000	55964000	47366000	32164000	49942000	0.621037	0.0452047
K4AT06	>tr|K4AT06|K4AT06_SOLLC 40S ribosomal protein S27 OS=Solanum lycopersicum GN=Solyc01g008080.2 PE=3 SV=1	1	2	9.621	86	53479000	36592000	46784000	68410000	79895000	82106000	1.68361	0.00861746
K4AW95	>tr|K4AW95|K4AW95_SOLLC Uncharacterized protein OS=Solanum lycopersicum GN=Solyc01g059880.2 PE=4 SV=1	1	5	65.56	608	18346000	20439000	20988000	31256000	34573000	25698000	1.53124	0.0174838
K4AWT4	>tr|K4AWT4|K4AWT4_SOLLC 40S ribosomal protein S21 OS=Solanum lycopersicum GN=Solyc01g066840.2 PE=3 SV=1	1	2	9.2503	82	5561000	7245600	5762000	2650600	1716300	2018900	0.343903	0.00245977
K4AZL9	>tr|K4AZL9|K4AZL9_SOLLC Cysteine synthase OS=Solanum lycopersicum GN=Solyc01g094790.2 PE=3 SV=1	1	4	38.889	357	19130000	17123000	17812000	10872000	11064000	13985000	0.664404	0.00658805
K4B188	>tr|K4B188|K4B188_SOLLC Uncharacterized protein OS=Solanum lycopersicum GN=Solyc01g100570.2 PE=4 SV=1	1	6	62.143	553	28196000	28680000	36708000	15468000	15573000	13367000	0.474526	0.00454352
K4B3H9	>tr|K4B3H9|K4B3H9_SOLLC Uncharacterized protein OS=Solanum lycopersicum GN=Solyc01g109660.2 PE=4 SV=1	2	7	17.343	175	72408000	89322000	96085000	19626000	21670000	19588000	0.236154	0.000750446
K4B3K7	>tr|K4B3K7|K4B3K7_SOLLC Uncharacterized protein OS=Solanum lycopersicum GN=Solyc01g109940.2 PE=3 SV=1	2	11	44.704	398	376400000	377960000	262660000	197290000	198370000	253260000	0.63806	0.0444307
K4B7T1	>tr|K4B7T1|K4B7T1_SOLLC Uncharacterized protein OS=Solanum lycopersicum GN=Solyc02g069490.2 PE=4 SV=1	1	5	67.461	579	20680000	19569000	30911000	54406000	46401000	42520000	2.01415	0.00874479
K4B8F2	>tr|K4B8F2|K4B8F2_SOLLC Uncharacterized protein OS=Solanum lycopersicum GN=Solyc02g071770.2 PE=4 SV=1	1	4	27.601	246	4847600	6388300	5147300	3136500	3664100	3806400	0.647432	0.0199872
K4B9E1	>tr|K4B9E1|K4B9E1_SOLLC Uncharacterized protein OS=Solanum lycopersicum GN=Solyc02g079170.2 PE=4 SV=1	3	6	65.989	584	10985000	9769300	10903000	13812000	15622000	19036000	1.53108	0.0239109
K4BAE6	>tr|K4BAE6|K4BAE6_SOLLC Catalase OS=Solanum lycopersicum GN=CAT2 PE=3 SV=1	2	10	56.896	492	248960000	339260000	341870000	230100000	189920000	190870000	0.656807	0.0330203
K4BDG0	>tr|K4BDG0|K4BDG0_SOLLC Uncharacterized protein OS=Solanum lycopersicum GN=Solyc02g093640.2 PE=3 SV=1	1	2	35.832	320	7743000	8268500	10576000	12737000	17717000	13388000	1.64897	0.0324208
K4BF26	>tr|K4BF26|K4BF26_SOLLC Uncharacterized protein OS=Solanum lycopersicum GN=Solyc03g025530.2 PE=4 SV=1	1	4	102.91	943	1673700	2560800	1823400	688980	1111900	952930	0.454582	0.0215158
K4BJY3	>tr|K4BJY3|K4BJY3_SOLLC Uncharacterized protein OS=Solanum lycopersicum GN=Solyc03g111200.2 PE=3 SV=1	1	4	26.67	244	24700000	43834000	27321000	66895000	51809000	52837000	1.78959	0.0308111
K4BMV8	>tr|K4BMV8|K4BMV8_SOLLC Protein ROOT HAIR DEFECTIVE 3 homolog OS=Solanum lycopersicum GN=Solyc03g121590.2 PE=3 SV=1	2	8	90.719	815	18120000	17139000	20715000	36746000	33033000	40779000	1.97517	0.00183211
K4BN29	>tr|K4BN29|K4BN29_SOLLC Uncharacterized protein OS=Solanum lycopersicum GN=Solyc03g122310.2 PE=3 SV=1	1	4	57.194	531	6271600	4652600	5797800	2202100	1596200	1934100	0.342806	0.00201279
K4BNT3	>tr|K4BNT3|K4BNT3_SOLLC Uncharacterized protein OS=Solanum lycopersicum GN=Solyc04g007760.2 PE=4 SV=1	1	2	16.583	146	1581600	1138300	1334800	271790	336790	311540	0.226927	0.00128667
K4BP97	>tr|K4BP97|K4BP97_SOLLC Proteasome subunit beta type OS=Solanum lycopersicum GN=Solyc04g009410.2 PE=3 SV=1	1	5	22.834	204	260040000	204140000	242310000	145850000	121590000	196070000	0.656074	0.0419042
K4BSK2	>tr|K4BSK2|K4BSK2_SOLLC Uncharacterized protein OS=Solanum lycopersicum GN=Solyc04g054470.2 PE=4 SV=1	1	6	70.32	639	34838000	33310000	47531000	63974000	61745000	50315000	1.52175	0.0312443
K4BTQ3	>tr|K4BTQ3|K4BTQ3_SOLLC Uncharacterized protein OS=Solanum lycopersicum GN=Solyc04g072660.2 PE=4 SV=1	1	2	12.433	113	16001000	14010000	15602000	20962000	33029000	25649000	1.74599	0.0334704
K4BU29	>tr|K4BU29|K4BU29_SOLLC 40S ribosomal protein S21 OS=Solanum lycopersicum GN=Solyc04g074910.2 PE=3 SV=1	1	1	9.1911	82	2174300	2805000	1868700	879010	661820	700120	0.327242	0.00564109
K4BUA0	>tr|K4BUA0|K4BUA0_SOLLC Uncharacterized protein OS=Solanum lycopersicum GN=Solyc04g076620.2 PE=4 SV=1	1	3	397.25	3600	129310	182310	191090	102000	85418	99759	0.571258	0.0228579
K4BVH7	>tr|K4BVH7|K4BVH7_SOLLC Coatomer subunit alpha OS=Solanum lycopersicum GN=Solyc04g080980.2 PE=4 SV=1	1	7	137.23	1218	93560000	92681000	72970000	112060000	149410000	173420000	1.67775	0.0372974
K4BVQ3	>tr|K4BVQ3|K4BVQ3_SOLLC Uncharacterized protein OS=Solanum lycopersicum GN=Solyc04g081740.2 PE=4 SV=1	1	3	43.488	385	46056000	32711000	33904000	21864000	17597000	21703000	0.542855	0.0186655
O04870	>tr|O04870|O04870_SOLLC Pectinesterase (Fragment) OS=Solanum lycopersicum PE=2 SV=1	3	8	60.052	540	58420000	62088000	51327000	88057000	90254000	112120000	1.69017	0.00890537
K4BZB6	>tr|K4BZB6|K4BZB6_SOLLC Uncharacterized protein OS=Solanum lycopersicum GN=Solyc05g018620.2 PE=4 SV=1	1	4	33.54	307	4367700	7409300	9211800	14907000	15227000	9840900	1.90458	0.0478932
K4C0T5	>tr|K4C0T5|K4C0T5_SOLLC Peroxidase OS=Solanum lycopersicum GN=Solyc05g046020.2 PE=3 SV=1	1	1	35.833	327	290960000	289190000	207540000	138330000	114050000	165190000	0.53012	0.0168104
K4C1J7	>tr|K4C1J7|K4C1J7_SOLLC Uncharacterized protein OS=Solanum lycopersicum GN=Solyc05g051660.1 PE=4 SV=1	1	2	35.968	322	9319600	8099800	8366800	4196700	4348400	5388000	0.540332	0.00168742
K4C2Q2	>tr|K4C2Q2|K4C2Q2_SOLLC Uncharacterized protein OS=Solanum lycopersicum GN=Solyc05g055770.2 PE=4 SV=1	1	6	47.194	411	30957000	24115000	26480000	34693000	43825000	46976000	1.53882	0.0250709
K4C3C9	>tr|K4C3C9|K4C3C9_SOLLC Uncharacterized protein OS=Solanum lycopersicum GN=Solyc06g007470.2 PE=4 SV=1	2	2	14.574	127	208400000	152960000	157230000	70985000	71342000	76197000	0.421381	0.00502167
K4C3E8	>tr|K4C3E8|K4C3E8_SOLLC Uncharacterized protein OS=Solanum lycopersicum GN=Solyc06g007670.2 PE=3 SV=1	1	5	34.403	301	45848000	62207000	39957000	74419000	93523000	76982000	1.65476	0.0225859
K4C4W6	>tr|K4C4W6|K4C4W6_SOLLC Uncharacterized protein OS=Solanum lycopersicum GN=Solyc06g035970.2 PE=3 SV=1	1	3	50.262	447	83268000	94943000	106940000	48995000	45164000	63186000	0.551795	0.00826174
K4C731	>tr|K4C731|K4C731_SOLLC Uncharacterized protein OS=Solanum lycopersicum GN=Solyc06g063000.2 PE=4 SV=1	4	4	45.537	417	9008700	8873400	8318600	13855000	17160000	14417000	1.734	0.00354878
K4C779	>tr|K4C779|K4C779_SOLLC Uncharacterized protein OS=Solanum lycopersicum GN=Solyc06g064470.2 PE=4 SV=1	5	3	29.284	258	38670000	42245000	38744000	83618000	74409000	116620000	2.29525	0.0159346
K4C793	>tr|K4C793|K4C793_SOLLC Ribosomal protein L15 OS=Solanum lycopersicum GN=Solyc06g064630.2 PE=3 SV=1	3	2	24.203	204	248330000	209130000	220650000	131250000	114960000	166610000	0.60878	0.00994449
K4C7W9	>tr|K4C7W9|K4C7W9_SOLLC Uncharacterized protein OS=Solanum lycopersicum GN=Solyc06g067940.2 PE=4 SV=1	1	3	19.501	177	416790000	290500000	328590000	185230000	193960000	239090000	0.596865	0.0273083
K4C839	>tr|K4C839|K4C839_SOLLC Uncharacterized protein OS=Solanum lycopersicum GN=Solyc06g068650.2 PE=4 SV=1	1	3	59.729	543	3096500	4627200	5253300	9743900	8621100	8368800	2.06009	0.00394241
K4C891	>tr|K4C891|K4C891_SOLLC Uncharacterized protein OS=Solanum lycopersicum GN=Solyc06g069180.2 PE=4 SV=1	1	9	64.801	581	175110000	121700000	131590000	67502000	63171000	74603000	0.479169	0.0113091
K4C8B3	>tr|K4C8B3|K4C8B3_SOLLC Uncharacterized protein OS=Solanum lycopersicum GN=Solyc06g069400.2 PE=4 SV=1	1	2	43.291	406	51081000	37790000	62919000	27327000	27281000	31982000	0.570459	0.0429196
K4C943	>tr|K4C943|K4C943_SOLLC Uncharacterized protein OS=Solanum lycopersicum GN=Solyc06g073240.2 PE=4 SV=1	1	4	27.631	252	25068000	22476000	18935000	13833000	15809000	12375000	0.632034	0.0160924
K4CA71	>tr|K4CA71|K4CA71_SOLLC Uncharacterized protein OS=Solanum lycopersicum GN=Solyc06g082120.2 PE=4 SV=1	1	6	23.639	211	45872000	58971000	57071000	94248000	111280000	76872000	1.74414	0.0201346
K4CAH3	>tr|K4CAH3|K4CAH3_SOLLC 40S ribosomal protein S8 OS=Solanum lycopersicum GN=Solyc06g083180.2 PE=3 SV=1	1	4	24.957	220	71332000	101420000	86159000	55680000	50282000	39423000	0.561525	0.0188297
K4CBV6	>tr|K4CBV6|K4CBV6_SOLLC Uncharacterized protein OS=Solanum lycopersicum GN=Solyc07g008370.2 PE=3 SV=1	1	3	28.006	242	104320000	88766000	115340000	139230000	173830000	197580000	1.65563	0.0223271
K4CBZ0	>tr|K4CBZ0|K4CBZ0_SOLLC Uncharacterized protein OS=Solanum lycopersicum GN=Solyc07g008710.2 PE=4 SV=1	1	2	18.423	159	40242000	21498000	29650000	9433800	5710300	7249800	0.245037	0.0141808
K4CJE1	>tr|K4CJE1|K4CJE1_SOLLC Uncharacterized protein OS=Solanum lycopersicum GN=Solyc08g016170.2 PE=3 SV=1	1	3	50.018	468	40720000	43745000	50875000	36391000	31612000	21700000	0.662797	0.0447303
K4CJX8	>tr|K4CJX8|K4CJX8_SOLLC Uncharacterized protein OS=Solanum lycopersicum GN=Solyc08g029160.1 PE=4 SV=1	1	4	10.822	100	28321000	41076000	30588000	51150000	60498000	52502000	1.64175	0.0119582
K4CLT6	>tr|K4CLT6|K4CLT6_SOLLC Uncharacterized protein OS=Solanum lycopersicum GN=Solyc08g067100.2 PE=4 SV=1	1	4	53.776	501	16136000	6630200	17852000	25069000	29731000	27966000	2.03766	0.0199249
Q9AVK2	>tr|Q9AVK2|Q9AVK2_SOLLC 2S seed albumin-1 large subunit (Fragment) OS=Solanum lycopersicum GN=lec2sa1 PE=4 SV=2	3	3	16.53	144	41434000	61923000	56433000	10393000	28512000	29091000	0.425534	0.0242518
K4CPB3	>tr|K4CPB3|K4CPB3_SOLLC Uncharacterized protein OS=Solanum lycopersicum GN=Solyc08g081150.2 PE=3 SV=1	1	3	59.605	536	53602000	41909000	51429000	25673000	36941000	19590000	0.559439	0.0256429
K4CQT3	>tr|K4CQT3|K4CQT3_SOLLC Uncharacterized protein OS=Solanum lycopersicum GN=Solyc09g009030.2 PE=4 SV=1	1	5	28.981	269	33527000	41181000	29549000	26480000	17650000	20746000	0.62227	0.0374703
K4CSD7	>tr|K4CSD7|K4CSD7_SOLLC Uncharacterized protein OS=Solanum lycopersicum GN=Solyc09g018750.2 PE=4 SV=1	1	4	21.849	197	251670000	244180000	198220000	97407000	76148000	125330000	0.430627	0.00388225
B1Q3F6	>tr|B1Q3F6|B1Q3F6_SOLLC Succinic semialdehyde reductase isofom1 OS=Solanum lycopersicum GN=LeSSR1 PE=2 SV=1	2	6	30.405	287	61542000	71506000	85978000	41384000	43120000	58934000	0.65489	0.049261
K4CWC5	>tr|K4CWC5|K4CWC5_SOLLC PR10 protein OS=Solanum lycopersicum GN=Solyc09g090990.2 PE=2 SV=1	2	4	17.914	160	94095000	72808000	87651000	59246000	55635000	41893000	0.615877	0.016646
K4CWE3	>tr|K4CWE3|K4CWE3_SOLLC Uncharacterized protein OS=Solanum lycopersicum GN=Solyc09g091170.2 PE=4 SV=1	1	3	16.205	143	25785000	23341000	20682000	32410000	48332000	59539000	2.00953	0.04266
K4D0N8	>tr|K4D0N8|K4D0N8_SOLLC Uncharacterized protein OS=Solanum lycopersicum GN=Solyc10g050840.1 PE=4 SV=1	1	3	74.53	665	10337000	8735000	10427000	6001500	5596100	4541800	0.547117	0.00314543
K4D331	>tr|K4D331|K4D331_SOLLC NADH-cytochrome b5 reductase OS=Solanum lycopersicum GN=Solyc10g081440.1 PE=3 SV=1	1	5	31.139	278	77676000	43855000	48212000	100770000	83290000	91489000	1.62333	0.0399924
K4D340	>tr|K4D340|K4D340_SOLLC Uncharacterized protein OS=Solanum lycopersicum GN=Solyc10g081530.1 PE=4 SV=1	1	6	40.753	351	227840000	295150000	181280000	101230000	92773000	162900000	0.50677	0.0435864
K4D3B5	>tr|K4D3B5|K4D3B5_SOLLC Uncharacterized protein OS=Solanum lycopersicum GN=Solyc10g083280.1 PE=3 SV=1	2	5	16.345	150	47412000	41928000	42906000	69693000	64028000	85869000	1.66047	0.0125654
K4D451	>tr|K4D451|K4D451_SOLLC Phenylalanine ammonia-lyase OS=Solanum lycopersicum GN=Solyc10g086180.1 PE=3 SV=1	1	4	77.496	711	17589000	14085000	15949000	23555000	20659000	28132000	1.51914	0.026422
P49215	>sp|P49215|RS17_SOLLC 40S ribosomal protein S17 OS=Solanum lycopersicum GN=RPS17 PE=2 SV=3	2	7	16.234	144	107770000	210250000	263340000	376740000	413510000	353600000	1.96754	0.01852
K4D4Y1	>tr|K4D4Y1|K4D4Y1_SOLLC Uncharacterized protein OS=Solanum lycopersicum GN=Solyc11g007200.1 PE=4 SV=1	1	3	12.197	113	53741000	43070000	72684000	18665000	32775000	30413000	0.482923	0.0394395
K4D9L5	>tr|K4D9L5|K4D9L5_SOLLC Uncharacterized protein OS=Solanum lycopersicum GN=Solyc11g066060.1 PE=3 SV=1	1	6	77.141	698	102410000	101060000	128810000	49807000	52006000	61073000	0.490207	0.00428654
K4D9Z8	>tr|K4D9Z8|K4D9Z8_SOLLC Uncharacterized protein OS=Solanum lycopersicum GN=Solyc11g068400.1 PE=4 SV=1	1	3	8.0481	72	41365000	40714000	36715000	56363000	82295000	59492000	1.66801	0.0333223
V5YN09	>tr|V5YN09|V5YN09_SOLLC Plasmamembrane intrinsic protein 26 OS=Solanum lycopersicum GN=PIP2;6 PE=2 SV=1	3	5	30.672	287	564990000	327580000	446510000	210800000	151210000	171110000	0.398124	0.0191381
K4DAS7	>tr|K4DAS7|K4DAS7_SOLLC Uncharacterized protein OS=Solanum lycopersicum GN=Solyc11g072200.1 PE=3 SV=1	1	11	39.282	352	436740000	427800000	442270000	728770000	629980000	661320000	1.5458	0.00127879
K4DAZ4	>tr|K4DAZ4|K4DAZ4_SOLLC Uncharacterized protein OS=Solanum lycopersicum GN=Solyc11g072880.1 PE=3 SV=1	1	3	116.14	1061	7326800	7875100	6679400	10385000	15882000	13832000	1.83257	0.0208111
K4DC06	>tr|K4DC06|K4DC06_SOLLC Uncharacterized protein OS=Solanum lycopersicum GN=Solyc12g009180.1 PE=4 SV=1	1	2	21.836	196	52257000	56691000	46616000	23738000	29761000	41670000	0.611768	0.0287469
K4DCH1	>tr|K4DCH1|K4DCH1_SOLLC Ketol-acid reductoisomerase OS=Solanum lycopersicum GN=Solyc12g010840.1 PE=3 SV=1	1	4	64.007	591	17292000	20920000	15754000	10579000	10058000	10347000	0.574139	0.0076069
A0A097PRP8	>tr|A0A097PRP8|A0A097PRP8_SOLLC EMB1873 protein (Fragment) OS=Solanum lycopersicum PE=2 SV=1	2	4	41.554	375	31283000	28437000	24949000	17529000	17741000	20683000	0.660844	0.0102757
K4DF79	>tr|K4DF79|K4DF79_SOLLC Uncharacterized protein OS=Solanum lycopersicum GN=Solyc12g042900.1 PE=4 SV=1	1	3	18.846	172	230560000	175200000	218690000	104210000	108470000	142120000	0.56818	0.0121557
K4DH18	>tr|K4DH18|K4DH18_SOLLC Uncharacterized protein OS=Solanum lycopersicum GN=Solyc12g094460.1 PE=4 SV=1 (PREDICTED: L-ascorbate oxidase homolog [Solanum lycopersicum];NCBI Reference Sequence: XP_004253133.1)	1	7	61.028	544	23481000	16409000	11501000	42596000	38414000	36370000	2.28406	0.00500317
L7Q568	>tr|L7Q568|L7Q568_SOLLC Glycine rich RNA binding protein 1a OS=Solanum lycopersicum GN=GRP1 PE=2 SV=1	2	2	15.88	164	59000000	39691000	56425000	16811000	22581000	21216000	0.390727	0.00748143
O04936	>tr|O04936|O04936_SOLLC Malic enzyme OS=Solanum lycopersicum GN=LeME2 PE=2 SV=1	5	15	64.099	579	1463600000	1226100000	1231700000	880490000	834910000	874970000	0.660573	0.00506762
O82575	>tr|O82575|O82575_SOLLC Fruit-ripening protein OS=Solanum lycopersicum GN=LOC543574 PE=2 SV=1	2	2	12.555	110	1098200	1401200	1069300	291290	342460	283870	0.25713	0.00120354
P12670	>sp|P12670|NP24_SOLLC Protein NP24 OS=Solanum lycopersicum PE=1 SV=2	3	2	26.646	247	9375300	10683000	10102000	14950000	16168000	14539000	1.51381	0.00112242
P27065	>sp|P27065|RBL_SOLLC Ribulose bisphosphate carboxylase large chain OS=Solanum lycopersicum GN=rbcL PE=1 SV=4	17	4	52.954	477	296030000	242540000	240130000	134560000	128110000	187060000	0.577539	0.0136859
P35057	>sp|P35057|H4_SOLLC Histone H4 OS=Solanum lycopersicum PE=3 SV=2	3	4	11.425	103	223620000	252380000	189390000	134550000	136610000	153690000	0.638498	0.0139393
P46301	>sp|P46301|RS25_SOLLC 40S ribosomal protein S25 OS=Solanum lycopersicum GN=RPS25 PE=3 SV=1	2	2	11.914	108	3679600	1997000	3125100	1510900	748340	1119500	0.383874	0.0289315
Q66YT8	>tr|Q66YT8|Q66YT8_SOLLC DWARF1/DIMINUTO OS=Solanum lycopersicum GN=DWF1 PE=2 SV=1	1	11	66.226	568	86128000	105380000	138980000	170250000	171340000	179550000	1.57688	0.015569
Q93X45	>tr|Q93X45|Q93X45_SOLLC Uncharacterized protein OS=Solanum lycopersicum GN=app2 PE=1 SV=1	1	8	72.682	654	101160000	102150000	88905000	53065000	65125000	68617000	0.639279	0.00521729
Q96480	>sp|Q96480|P5CS_SOLLC Delta-1-pyrroline-5-carboxylate synthase OS=Solanum lycopersicum GN=PRO2 PE=2 SV=1	2	6	77.589	717	15020000	20738000	19166000	31043000	37672000	25752000	1.71996	0.0266243
